# Supplementary material for: NQO1 polymorphism and susceptibility to ischemic stroke in a Chinese population
Source: BMC Med Genomics. 2024 Aug 22;17:219. doi: 10.1186/s12920-024-01992-7 (PMC11342592; doi:10.1186/s12920-024-01992-7)
Supplement: Supplementary file 1 — Supplementary Material 1. [file 12920_2024_1992_MOESM1_ESM.zip]

Archive with 610 entries (602 files):
- Genotyping results.xlsx
- Linked genotype and phenotype data.xlsx
- W5 and W6/J516-1-W5(S9+S10+S12)/
- W5 and W6/J516-1-W5(S9+S10+S12)/01_A01.fsa
- W5 and W6/J516-1-W5(S9+S10+S12)/02_B01.fsa
- W5 and W6/J516-1-W5(S9+S10+S12)/03_C01.fsa
- W5 and W6/J516-1-W5(S9+S10+S12)/04_D01.fsa
- W5 and W6/J516-1-W5(S9+S10+S12)/05_E01.fsa
- W5 and W6/J516-1-W5(S9+S10+S12)/06_F01.fsa
- W5 and W6/J516-1-W5(S9+S10+S12)/07_G01.fsa
- W5 and W6/J516-1-W5(S9+S10+S12)/08_H01.fsa
- W5 and W6/J516-1-W5(S9+S10+S12)/09_A02.fsa
- W5 and W6/J516-1-W5(S9+S10+S12)/10_B02.fsa
- W5 and W6/J516-1-W5(S9+S10+S12)/11_C02.fsa
- W5 and W6/J516-1-W5(S9+S10+S12)/12_D02.fsa
- W5 and W6/J516-1-W5(S9+S10+S12)/13_E02.fsa
- W5 and W6/J516-1-W5(S9+S10+S12)/14_F02.fsa
- W5 and W6/J516-1-W5(S9+S10+S12)/15_G02.fsa
- W5 and W6/J516-1-W5(S9+S10+S12)/16_H02.fsa
- W5 and W6/J516-1-W5(S9+S10+S12)/17_A03.fsa
- W5 and W6/J516-1-W5(S9+S10+S12)/18_B03.fsa
- W5 and W6/J516-1-W5(S9+S10+S12)/19_C03.fsa
- W5 and W6/J516-1-W5(S9+S10+S12)/20_D03.fsa
- W5 and W6/J516-1-W5(S9+S10+S12)/21_E03.fsa
- W5 and W6/J516-1-W5(S9+S10+S12)/22_F03.fsa
- W5 and W6/J516-1-W5(S9+S10+S12)/23_G03.fsa
- W5 and W6/J516-1-W5(S9+S10+S12)/24_H03.fsa
- W5 and W6/J516-1-W5(S9+S10+S12)/25_A04.fsa
- W5 and W6/J516-1-W5(S9+S10+S12)/26_B04.fsa
- W5 and W6/J516-1-W5(S9+S10+S12)/27_C04.fsa
- W5 and W6/J516-1-W5(S9+S10+S12)/28_D04.fsa
- W5 and W6/J516-1-W5(S9+S10+S12)/29_E04.fsa
- W5 and W6/J516-1-W5(S9+S10+S12)/30_F04.fsa
- W5 and W6/J516-1-W5(S9+S10+S12)/31_G04.fsa
- W5 and W6/J516-1-W5(S9+S10+S12)/32_H04.fsa
- W5 and W6/J516-1-W5(S9+S10+S12)/33_A05.fsa
- W5 and W6/J516-1-W5(S9+S10+S12)/34_B05.fsa
- W5 and W6/J516-1-W5(S9+S10+S12)/35_C05.fsa
- W5 and W6/J516-1-W5(S9+S10+S12)/36_D05.fsa
- W5 and W6/J516-1-W5(S9+S10+S12)/37_E05.fsa
- W5 and W6/J516-1-W5(S9+S10+S12)/38_F05.fsa
- W5 and W6/J516-1-W5(S9+S10+S12)/39_G05.fsa
- W5 and W6/J516-1-W5(S9+S10+S12)/40_H05.fsa
- W5 and W6/J516-1-W5(S9+S10+S12)/41_A06.fsa
- W5 and W6/J516-1-W5(S9+S10+S12)/42_B06.fsa
- W5 and W6/J516-1-W5(S9+S10+S12)/43_C06.fsa
- W5 and W6/J516-1-W5(S9+S10+S12)/44_D06.fsa
- W5 and W6/J516-1-W5(S9+S10+S12)/45_E06.fsa
- W5 and W6/J516-1-W5(S9+S10+S12)/46_F06.fsa
- W5 and W6/J516-1-W5(S9+S10+S12)/47_G06.fsa
- W5 and W6/J516-1-W5(S9+S10+S12)/48_H06.fsa
- W5 and W6/J516-1-W5(S9+S10+S12)/49_A07.fsa
- W5 and W6/J516-1-W5(S9+S10+S12)/50_B07.fsa
- W5 and W6/J516-1-W5(S9+S10+S12)/51_C07.fsa
- W5 and W6/J516-1-W5(S9+S10+S12)/52_D07.fsa
- W5 and W6/J516-1-W5(S9+S10+S12)/53_E07.fsa
- W5 and W6/J516-1-W5(S9+S10+S12)/54_F07.fsa
- W5 and W6/J516-1-W5(S9+S10+S12)/55_G07.fsa
- W5 and W6/J516-1-W5(S9+S10+S12)/56_H07.fsa
- W5 and W6/J516-1-W5(S9+S10+S12)/57_A08.fsa
- W5 and W6/J516-1-W5(S9+S10+S12)/58_B08.fsa
- W5 and W6/J516-1-W5(S9+S10+S12)/59_C08.fsa
- W5 and W6/J516-1-W5(S9+S10+S12)/60_D08.fsa
- W5 and W6/J516-1-W5(S9+S10+S12)/61_E08.fsa
- W5 and W6/J516-1-W5(S9+S10+S12)/62_F08.fsa
- W5 and W6/J516-1-W5(S9+S10+S12)/63_G08.fsa
- W5 and W6/J516-1-W5(S9+S10+S12)/64_H08.fsa
- W5 and W6/J516-1-W5(S9+S10+S12)/65_A09.fsa
- W5 and W6/J516-1-W5(S9+S10+S12)/66_B09.fsa
- W5 and W6/J516-1-W5(S9+S10+S12)/67_C09.fsa
- W5 and W6/J516-1-W5(S9+S10+S12)/68_D09.fsa
- W5 and W6/J516-1-W5(S9+S10+S12)/69_E09.fsa
- W5 and W6/J516-1-W5(S9+S10+S12)/70_F09.fsa
- W5 and W6/J516-1-W5(S9+S10+S12)/71_G09.fsa
- W5 and W6/J516-1-W5(S9+S10+S12)/72_H09.fsa
- W5 and W6/J516-1-W5(S9+S10+S12)/73_A10.fsa
- W5 and W6/J516-1-W5(S9+S10+S12)/74_B10.fsa
- W5 and W6/J516-1-W5(S9+S10+S12)/75_C10.fsa
- W5 and W6/J516-1-W5(S9+S10+S12)/76_D10.fsa
- W5 and W6/J516-1-W5(S9+S10+S12)/77_E10.fsa
- W5 and W6/J516-1-W5(S9+S10+S12)/78_F10.fsa
- W5 and W6/J516-1-W5(S9+S10+S12)/79_G10.fsa
- W5 and W6/J516-1-W5(S9+S10+S12)/80_H10.fsa
- W5 and W6/J516-1-W5(S9+S10+S12)/81_A11.fsa
- W5 and W6/J516-1-W5(S9+S10+S12)/82_B11.fsa
- W5 and W6/J516-1-W5(S9+S10+S12)/83_C11.fsa
- W5 and W6/J516-1-W5(S9+S10+S12)/84_D11.fsa
- W5 and W6/J516-1-W5(S9+S10+S12)/85_E11.fsa
- W5 and W6/J516-1-W5(S9+S10+S12)/86_F11.fsa
- W5 and W6/J516-1-W5(S9+S10+S12)/87_G11.fsa
- W5 and W6/J516-1-W5(S9+S10+S12)/88_H11.fsa
- W5 and W6/J516-1-W5(S9+S10+S12)/89_A12.fsa
- W5 and W6/J516-1-W5(S9+S10+S12)/90_B12.fsa
- W5 and W6/J516-1-W5(S9+S10+S12)/91_C12.fsa
- W5 and W6/J516-1-W5(S9+S10+S12)/92_D12.fsa
- W5 and W6/J516-1-W5(S9+S10+S12)/93_E12.fsa
- W5 and W6/J516-1-W5(S9+S10+S12)/94_F12.fsa
- W5 and W6/J516-1-W5(S9+S10+S12)/95_G12.fsa
- W5 and W6/J516-1-W5(S9+S10+S12)/96_H12.fsa
- W5 and W6/J516-1-W6(S6+S15+S22)/
- W5 and W6/J516-1-W6(S6+S15+S22)/01_A01.fsa
- W5 and W6/J516-1-W6(S6+S15+S22)/02_B01.fsa
- W5 and W6/J516-1-W6(S6+S15+S22)/03_C01.fsa
- W5 and W6/J516-1-W6(S6+S15+S22)/04_D01.fsa
- W5 and W6/J516-1-W6(S6+S15+S22)/05_E01.fsa
- W5 and W6/J516-1-W6(S6+S15+S22)/06_F01.fsa
- W5 and W6/J516-1-W6(S6+S15+S22)/07_G01.fsa
- W5 and W6/J516-1-W6(S6+S15+S22)/08_H01.fsa
- W5 and W6/J516-1-W6(S6+S15+S22)/09_A02.fsa
- W5 and W6/J516-1-W6(S6+S15+S22)/10_B02.fsa
- W5 and W6/J516-1-W6(S6+S15+S22)/11_C02.fsa
- W5 and W6/J516-1-W6(S6+S15+S22)/12_D02.fsa
- W5 and W6/J516-1-W6(S6+S15+S22)/13_E02.fsa
- W5 and W6/J516-1-W6(S6+S15+S22)/14_F02.fsa
- W5 and W6/J516-1-W6(S6+S15+S22)/15_G02.fsa
- W5 and W6/J516-1-W6(S6+S15+S22)/16_H02.fsa
- W5 and W6/J516-1-W6(S6+S15+S22)/17_A03.fsa
- W5 and W6/J516-1-W6(S6+S15+S22)/18_B03.fsa
- W5 and W6/J516-1-W6(S6+S15+S22)/19_C03.fsa
- W5 and W6/J516-1-W6(S6+S15+S22)/20_D03.fsa
- W5 and W6/J516-1-W6(S6+S15+S22)/21_E03.fsa
- W5 and W6/J516-1-W6(S6+S15+S22)/22_F03.fsa
- W5 and W6/J516-1-W6(S6+S15+S22)/23_G03.fsa
- W5 and W6/J516-1-W6(S6+S15+S22)/24_H03.fsa
- W5 and W6/J516-1-W6(S6+S15+S22)/25_A04.fsa
- W5 and W6/J516-1-W6(S6+S15+S22)/26_B04.fsa
- W5 and W6/J516-1-W6(S6+S15+S22)/27_C04.fsa
- W5 and W6/J516-1-W6(S6+S15+S22)/28_D04.fsa
- W5 and W6/J516-1-W6(S6+S15+S22)/29_E04.fsa
- W5 and W6/J516-1-W6(S6+S15+S22)/30_F04.fsa
- W5 and W6/J516-1-W6(S6+S15+S22)/31_G04.fsa
- W5 and W6/J516-1-W6(S6+S15+S22)/32_H04.fsa
- W5 and W6/J516-1-W6(S6+S15+S22)/33_A05.fsa
- W5 and W6/J516-1-W6(S6+S15+S22)/34_B05.fsa
- W5 and W6/J516-1-W6(S6+S15+S22)/35_C05.fsa
- W5 and W6/J516-1-W6(S6+S15+S22)/36_D05.fsa
- W5 and W6/J516-1-W6(S6+S15+S22)/37_E05.fsa
- W5 and W6/J516-1-W6(S6+S15+S22)/38_F05.fsa
- W5 and W6/J516-1-W6(S6+S15+S22)/39_G05.fsa
- W5 and W6/J516-1-W6(S6+S15+S22)/40_H05.fsa
- W5 and W6/J516-1-W6(S6+S15+S22)/41_A06.fsa
- W5 and W6/J516-1-W6(S6+S15+S22)/42_B06.fsa
- W5 and W6/J516-1-W6(S6+S15+S22)/43_C06.fsa
- W5 and W6/J516-1-W6(S6+S15+S22)/44_D06.fsa
- W5 and W6/J516-1-W6(S6+S15+S22)/45_E06.fsa
- W5 and W6/J516-1-W6(S6+S15+S22)/46_F06.fsa
- W5 and W6/J516-1-W6(S6+S15+S22)/47_G06.fsa
- W5 and W6/J516-1-W6(S6+S15+S22)/48_H06.fsa
- W5 and W6/J516-1-W6(S6+S15+S22)/49_A07.fsa
- W5 and W6/J516-1-W6(S6+S15+S22)/50_B07.fsa
- W5 and W6/J516-1-W6(S6+S15+S22)/51_C07.fsa
- W5 and W6/J516-1-W6(S6+S15+S22)/52_D07.fsa
- W5 and W6/J516-1-W6(S6+S15+S22)/53_E07.fsa
- W5 and W6/J516-1-W6(S6+S15+S22)/54_F07.fsa
- W5 and W6/J516-1-W6(S6+S15+S22)/55_G07.fsa
- W5 and W6/J516-1-W6(S6+S15+S22)/56_H07.fsa
- W5 and W6/J516-1-W6(S6+S15+S22)/57_A08.fsa
- W5 and W6/J516-1-W6(S6+S15+S22)/58_B08.fsa
- W5 and W6/J516-1-W6(S6+S15+S22)/59_C08.fsa
- W5 and W6/J516-1-W6(S6+S15+S22)/60_D08.fsa
- W5 and W6/J516-1-W6(S6+S15+S22)/61_E08.fsa
- W5 and W6/J516-1-W6(S6+S15+S22)/62_F08.fsa
- W5 and W6/J516-1-W6(S6+S15+S22)/63_G08.fsa
- W5 and W6/J516-1-W6(S6+S15+S22)/64_H08.fsa
- W5 and W6/J516-1-W6(S6+S15+S22)/65_A09.fsa
- W5 and W6/J516-1-W6(S6+S15+S22)/66_B09.fsa
- W5 and W6/J516-1-W6(S6+S15+S22)/67_C09.fsa
- W5 and W6/J516-1-W6(S6+S15+S22)/68_D09.fsa
- W5 and W6/J516-1-W6(S6+S15+S22)/69_E09.fsa
- W5 and W6/J516-1-W6(S6+S15+S22)/70_F09.fsa
- W5 and W6/J516-1-W6(S6+S15+S22)/71_G09.fsa
- W5 and W6/J516-1-W6(S6+S15+S22)/72_H09.fsa
- W5 and W6/J516-1-W6(S6+S15+S22)/73_A10.fsa
- W5 and W6/J516-1-W6(S6+S15+S22)/74_B10.fsa
- W5 and W6/J516-1-W6(S6+S15+S22)/75_C10.fsa
- W5 and W6/J516-1-W6(S6+S15+S22)/76_D10.fsa
- W5 and W6/J516-1-W6(S6+S15+S22)/77_E10.fsa
- W5 and W6/J516-1-W6(S6+S15+S22)/78_F10.fsa
- W5 and W6/J516-1-W6(S6+S15+S22)/79_G10.fsa
- W5 and W6/J516-1-W6(S6+S15+S22)/80_H10.fsa
- W5 and W6/J516-1-W6(S6+S15+S22)/81_A11.fsa
- W5 and W6/J516-1-W6(S6+S15+S22)/82_B11.fsa
- W5 and W6/J516-1-W6(S6+S15+S22)/83_C11.fsa
- W5 and W6/J516-1-W6(S6+S15+S22)/84_D11.fsa
- W5 and W6/J516-1-W6(S6+S15+S22)/85_E11.fsa
- W5 and W6/J516-1-W6(S6+S15+S22)/86_F11.fsa
- W5 and W6/J516-1-W6(S6+S15+S22)/87_G11.fsa
- W5 and W6/J516-1-W6(S6+S15+S22)/88_H11.fsa
- W5 and W6/J516-1-W6(S6+S15+S22)/89_A12.fsa
- W5 and W6/J516-1-W6(S6+S15+S22)/90_B12.fsa
- W5 and W6/J516-1-W6(S6+S15+S22)/91_C12.fsa
- W5 and W6/J516-1-W6(S6+S15+S22)/92_D12.fsa
- W5 and W6/J516-1-W6(S6+S15+S22)/93_E12.fsa
- W5 and W6/J516-1-W6(S6+S15+S22)/94_F12.fsa
- W5 and W6/J516-1-W6(S6+S15+S22)/95_G12.fsa
- W5 and W6/J516-1-W6(S6+S15+S22)/96_H12.fsa
- W5 and W6/J516-2-W5(S9+S10+S12)/
- W5 and W6/J516-2-W5(S9+S10+S12)/01_A01.fsa
- W5 and W6/J516-2-W5(S9+S10+S12)/02_B01.fsa
- W5 and W6/J516-2-W5(S9+S10+S12)/03_C01.fsa
- W5 and W6/J516-2-W5(S9+S10+S12)/04_D01.fsa
- W5 and W6/J516-2-W5(S9+S10+S12)/05_E01.fsa
- W5 and W6/J516-2-W5(S9+S10+S12)/06_F01.fsa
- W5 and W6/J516-2-W5(S9+S10+S12)/07_G01.fsa
- W5 and W6/J516-2-W5(S9+S10+S12)/08_H01.fsa
- W5 and W6/J516-2-W5(S9+S10+S12)/09_A02.fsa
- W5 and W6/J516-2-W5(S9+S10+S12)/10_B02.fsa
- W5 and W6/J516-2-W5(S9+S10+S12)/11_C02.fsa
- W5 and W6/J516-2-W5(S9+S10+S12)/12_D02.fsa
- W5 and W6/J516-2-W5(S9+S10+S12)/13_E02.fsa
- W5 and W6/J516-2-W5(S9+S10+S12)/14_F02.fsa
- W5 and W6/J516-2-W5(S9+S10+S12)/15_G02.fsa
- W5 and W6/J516-2-W5(S9+S10+S12)/16_H02.fsa
- W5 and W6/J516-2-W5(S9+S10+S12)/17_A03.fsa
- W5 and W6/J516-2-W5(S9+S10+S12)/18_B03.fsa
- W5 and W6/J516-2-W5(S9+S10+S12)/19_C03.fsa
- W5 and W6/J516-2-W5(S9+S10+S12)/20_D03.fsa
- W5 and W6/J516-2-W5(S9+S10+S12)/21_E03.fsa
- W5 and W6/J516-2-W5(S9+S10+S12)/22_F03.fsa
- W5 and W6/J516-2-W5(S9+S10+S12)/23_G03.fsa
- W5 and W6/J516-2-W5(S9+S10+S12)/24_H03.fsa
- W5 and W6/J516-2-W5(S9+S10+S12)/25_A04.fsa
- W5 and W6/J516-2-W5(S9+S10+S12)/26_B04.fsa
- W5 and W6/J516-2-W5(S9+S10+S12)/27_C04.fsa
- W5 and W6/J516-2-W5(S9+S10+S12)/28_D04.fsa
- W5 and W6/J516-2-W5(S9+S10+S12)/29_E04.fsa
- W5 and W6/J516-2-W5(S9+S10+S12)/30_F04.fsa
- W5 and W6/J516-2-W5(S9+S10+S12)/31_G04.fsa
- W5 and W6/J516-2-W5(S9+S10+S12)/32_H04.fsa
- W5 and W6/J516-2-W5(S9+S10+S12)/33_A05.fsa
- W5 and W6/J516-2-W5(S9+S10+S12)/34_B05.fsa
- W5 and W6/J516-2-W5(S9+S10+S12)/35_C05.fsa
- W5 and W6/J516-2-W5(S9+S10+S12)/36_D05.fsa
- W5 and W6/J516-2-W5(S9+S10+S12)/37_E05.fsa
- W5 and W6/J516-2-W5(S9+S10+S12)/38_F05.fsa
- W5 and W6/J516-2-W5(S9+S10+S12)/39_G05.fsa
- W5 and W6/J516-2-W5(S9+S10+S12)/40_H05.fsa
- W5 and W6/J516-2-W5(S9+S10+S12)/41_A06.fsa
- W5 and W6/J516-2-W5(S9+S10+S12)/42_B06.fsa
- W5 and W6/J516-2-W5(S9+S10+S12)/43_C06.fsa
- W5 and W6/J516-2-W5(S9+S10+S12)/44_D06.fsa
- W5 and W6/J516-2-W5(S9+S10+S12)/45_E06.fsa
- W5 and W6/J516-2-W5(S9+S10+S12)/46_F06.fsa
- W5 and W6/J516-2-W5(S9+S10+S12)/47_G06.fsa
- W5 and W6/J516-2-W5(S9+S10+S12)/48_H06.fsa
- W5 and W6/J516-2-W5(S9+S10+S12)/49_A07.fsa
- W5 and W6/J516-2-W5(S9+S10+S12)/50_B07.fsa
- W5 and W6/J516-2-W5(S9+S10+S12)/51_C07.fsa
- W5 and W6/J516-2-W5(S9+S10+S12)/52_D07.fsa
- W5 and W6/J516-2-W5(S9+S10+S12)/53_E07.fsa
- W5 and W6/J516-2-W5(S9+S10+S12)/54_F07.fsa
- W5 and W6/J516-2-W5(S9+S10+S12)/55_G07.fsa
- W5 and W6/J516-2-W5(S9+S10+S12)/56_H07.fsa
- W5 and W6/J516-2-W5(S9+S10+S12)/57_A08.fsa
- W5 and W6/J516-2-W5(S9+S10+S12)/58_B08.fsa
- W5 and W6/J516-2-W5(S9+S10+S12)/59_C08.fsa
- W5 and W6/J516-2-W5(S9+S10+S12)/60_D08.fsa
- W5 and W6/J516-2-W5(S9+S10+S12)/61_E08.fsa
- W5 and W6/J516-2-W5(S9+S10+S12)/62_F08.fsa
- W5 and W6/J516-2-W5(S9+S10+S12)/63_G08.fsa
- W5 and W6/J516-2-W5(S9+S10+S12)/64_H08.fsa
- W5 and W6/J516-2-W5(S9+S10+S12)/65_A09.fsa
- W5 and W6/J516-2-W5(S9+S10+S12)/66_B09.fsa
- W5 and W6/J516-2-W5(S9+S10+S12)/67_C09.fsa
- W5 and W6/J516-2-W5(S9+S10+S12)/68_D09.fsa
- W5 and W6/J516-2-W5(S9+S10+S12)/69_E09.fsa
- W5 and W6/J516-2-W5(S9+S10+S12)/70_F09.fsa
- W5 and W6/J516-2-W5(S9+S10+S12)/71_G09.fsa
- W5 and W6/J516-2-W5(S9+S10+S12)/72_H09.fsa
- W5 and W6/J516-2-W5(S9+S10+S12)/73_A10.fsa
- W5 and W6/J516-2-W5(S9+S10+S12)/74_B10.fsa
- W5 and W6/J516-2-W5(S9+S10+S12)/75_C10.fsa
- W5 and W6/J516-2-W5(S9+S10+S12)/76_D10.fsa
- W5 and W6/J516-2-W5(S9+S10+S12)/77_E10.fsa
- W5 and W6/J516-2-W5(S9+S10+S12)/78_F10.fsa
- W5 and W6/J516-2-W5(S9+S10+S12)/79_G10.fsa
- W5 and W6/J516-2-W5(S9+S10+S12)/80_H10.fsa
- W5 and W6/J516-2-W5(S9+S10+S12)/81_A11.fsa
- W5 and W6/J516-2-W5(S9+S10+S12)/82_B11.fsa
- W5 and W6/J516-2-W5(S9+S10+S12)/83_C11.fsa
- W5 and W6/J516-2-W5(S9+S10+S12)/84_D11.fsa
- W5 and W6/J516-2-W5(S9+S10+S12)/85_E11.fsa
- W5 and W6/J516-2-W5(S9+S10+S12)/86_F11.fsa
- W5 and W6/J516-2-W5(S9+S10+S12)/87_G11.fsa
- W5 and W6/J516-2-W5(S9+S10+S12)/88_H11.fsa
- W5 and W6/J516-2-W5(S9+S10+S12)/89_A12.fsa
- W5 and W6/J516-2-W5(S9+S10+S12)/90_B12.fsa
- W5 and W6/J516-2-W5(S9+S10+S12)/91_C12.fsa
- W5 and W6/J516-2-W5(S9+S10+S12)/92_D12.fsa
- W5 and W6/J516-2-W5(S9+S10+S12)/93_E12.fsa
- W5 and W6/J516-2-W5(S9+S10+S12)/94_F12.fsa
- W5 and W6/J516-2-W5(S9+S10+S12)/95_G12.fsa
- W5 and W6/J516-2-W5(S9+S10+S12)/96_H12.fsa
- W5 and W6/J516-2-W6(S6+S15+S22)/
- W5 and W6/J516-2-W6(S6+S15+S22)/01_A01.fsa
- W5 and W6/J516-2-W6(S6+S15+S22)/02_B01.fsa
- W5 and W6/J516-2-W6(S6+S15+S22)/03_C01.fsa
- W5 and W6/J516-2-W6(S6+S15+S22)/04_D01.fsa
- W5 and W6/J516-2-W6(S6+S15+S22)/05_E01.fsa
- W5 and W6/J516-2-W6(S6+S15+S22)/06_F01.fsa
[truncated: 310 more entries]
