# Supplementary material for: NQO1 polymorphism and susceptibility to ischemic stroke in a Chinese population
Source: BMC Med Genomics. 2024 Aug 22;17:219. doi: 10.1186/s12920-024-01992-7 (PMC11342592; doi:10.1186/s12920-024-01992-7)
Supplement: Supplementary file 1 — Supplementary Material 1. [file 12920_2024_1992_MOESM1_ESM.zip › Genotyping results.xlsx]

## Sheet: Sheet1
Serial number	Serial number	Sample type	Remark			W6
				NQO1	NQO1	NQO1
				S9:rs689455	S12:rs1800566	S15:rs2917673
				[G/T]	[C/T]	[C/T]
1-B01	22102802	DNA	Control group	TT	CC	TT
1-C01	22102803	DNA	Control group	TT	CC	TT
1-H01	22102808	DNA	Control group	TT	CC	TT
1-D02	22102812	DNA	Control group	TT	CC	TT
1-A03	22102817	DNA	Control group	GT	CT	CT
1-C03	22102819	DNA	Control group	TT	CC	TT
1-E03	22102821	DNA	Control group	TT	CC	CT
1-F03	22102822	DNA	Control group	GT	CT	CT
1-G03	22102623	DNA	Control group	GG	TT	CC
1-H03	22102624	DNA	Control group	GG	TT	CC
1-A04	22102625	DNA	Control group	GG	TT	CC
1-B04	22102626	DNA	Control group	GT	CT	CC
1-C04	22102627	DNA	Control group	GT	CT	CC
1-D04	22102628	DNA	Control group	TT	CC	CT
1-E04	22102629	DNA	Control group	GG	TT	CC
1-H04	22102632	DNA	Control group	TT	CC	CT
1-A05	22102633	DNA	Control group	GG	TT	CC
1-B05	22102634	DNA	Control group	GT	CT	CT
1-C05	22102635	DNA	Control group	GT	CT	CC
1-D05	22102636	DNA	Control group	GT	CT	CC
1-E05	22100506	DNA	Control group	GG	TT	CC
1-F05	22100507	DNA	Control group	TT	CC	CT
1-G05	22100508	DNA	Control group	TT	CC	CT
1-H05	22100509	DNA	Control group	TT	CC	CT
1-A06	22110815	DNA	Control group	TT	CC	CT
1-B06	22110816	DNA	Control group	TT	CC	CT
1-C06	22110817	DNA	Control group	GG	TT	CC
1-D06	22110818	DNA	Control group	GT	CT	CT
1-E06	22111204	DNA	Control group	TT	CC	CC
1-F06	22111205	DNA	Control group	GT	CT	CC
1-G06	22111206	DNA	Control group	TT	CC	CT
1-H06	22111207	DNA	Control group	GT	CT	CT
1-A07	22111208	DNA	Control group	TT	CC	TT
1-B07	22111209	DNA	Control group	GT	CT	CT
1-C07	22111701	DNA	Control group	TT	CC	TT
1-D07	22111702	DNA	Control group	GG	TT	CC
1-E07	22111703	DNA	Control group	GT	CT	CT
1-F07	22111704	DNA	Control group	GT	CT	CT
1-G07	22111705	DNA	Control group	GG	TT	CC
1-H07	22111706	DNA	Control group	TT	CC	CT
1-A08	22111707	DNA	Control group	TT	CC	TT
1-B08	22111708	DNA	Control group	TT	CC	CT
1-C08	22111709	DNA	Control group	TT	CC	CT
1-D08	22111710	DNA	Control group	TT	CC	TT
1-E08	22111711	DNA	Control group	TT	CC	CT
1-F08	22111712	DNA	Control group	GT	CT	CC
1-G08	22111713	DNA	Control group	GG	TT	CC
1-H08	22111714	DNA	Control group	TT	CC	TT
1-A09	22111715	DNA	Control group	GT	CT	CT
1-B09	22111716	DNA	Control group	GT	CT	CT
1-C09	22111717	DNA	Control group	GG	TT	CC
1-D09	22111718	DNA	Control group	TT	CC	CT
1-E09	22111719	DNA	Control group	GT	CT	CC
1-F09	22112501	DNA	Control group	GT	CC	TT
1-G09	22112502	DNA	Control group	TT	CC	CC
1-H09	22112503	DNA	Control group	TT	CC	CT
1-A10	22112504	DNA	Control group	GT	CT	CT
1-B10	22112505	DNA	Control group	TT	CC	CC
1-C10	22112506	DNA	Control group	TT	CC	TT
1-D10	22112901	DNA	Control group	TT	CC	CT
1-E10	22112902	DNA	Control group	GT	CT	CC
1-F10	22112903	DNA	Control group	GG	TT	CC
1-G10	22112904	DNA	Control group	GG	TT	CC
1-H10	22112905	DNA	Control group	GG	TT	CC
1-A11	22112906	DNA	Control group	GG	TT	CC
1-B11	22112907	DNA	Control group	GT	CT	CC
1-C11	22112908	DNA	Control group	GG	TT	CC
1-D11	22112909	DNA	Control group	TT	CC	TT
1-E11	22120501	DNA	Control group	GG	TT	CC
1-F11	221205A1	DNA	Control group	GT	CT	CT
1-G11	221205A2	DNA	Control group	TT	CC	TT
1-H11	221205A3	DNA	Control group	GT	CT	CT
1-A12	221205A4	DNA	Control group	GT	TT	CC
1-B12	221205A5	DNA	Control group	GT	CT	CC
1-C12	221205A6	DNA	Control group	TT	CC	TT
1-D12	221205A7	DNA	Control group	GT	CT	CC
1-E12	221205A8	DNA	Control group	TT	CC	CT
1-F12	221205A9	DNA	Control group	GG	TT	CC
1-G12	221205A10	DNA	Control group	TT	TT	CT
1-H12	221205A11	DNA	Control group	GG	TT	CC
2-A01	221205A12	DNA	Control group	TT	CC	CT
2-B01	221205A13	DNA	Control group	TT	CC	CC
2-C01	221205A14	DNA	Control group	TT	CC	CT
2-D01	221206A15	DNA	Control group	GG	TT	CC
2-E01	221206A16	DNA	Control group	GG	TT	CC
2-F01	221206A17	DNA	Control group	GT	CT	CT
2-G01	221206A18	DNA	Control group	TT	CC	CT
2-H01	221206A19	DNA	Control group	GT	CT	CT
2-A02	22120601	DNA	Control group	GT	CT	CT
2-B02	22120602	DNA	Control group	GT	CT	CT
2-C02	22120603	DNA	Control group	GT	CT	CT
2-D02	22120604	DNA	Control group	GG	TT	CC
2-E02	22120605	DNA	Control group	GT	CT	CT
2-F02	22120901	DNA	Control group	GT	TT	CT
2-G02	22120902	DNA	Control group	GG	TT	CC
2-H02	22120903	DNA	Control group	GT	CT	CC
2-A03	22120904	DNA	Control group	GG	TT	CC
2-B03	22120905	DNA	Control group	TT	CC	CT
2-C03	22120906	DNA	Control group	GT	CT	CT
2-D03	22120907	DNA	Control group	GG	TT	CC
2-E03	22120908	DNA	Control group	GT	CT	CC
2-F03	22120909	DNA	Control group	TT	CC	CT
2-G03	22121201	DNA	Control group	TT	CC	TT
2-H03	22121202	DNA	Control group	TT	CC	CT
2-A04	22121203	DNA	Control group	GT	CT	CT
2-B04	22121204	DNA	Control group	GT	CT	CT
2-C04	22121205	DNA	Control group	TT	CC	CC
2-D04	22121206	DNA	Control group	GT	CT	CC
2-E04	22121207	DNA	Control group	TT	CC	CT
2-F04	22121208	DNA	Control group	GG	TT	CC
2-G04	22121209	DNA	Control group	GT	CT	CC
2-H04	22121210	DNA	Control group	TT	CC	CT
2-A05	22121211	DNA	Control group	TT	CC	CT
2-B05	22121212	DNA	Control group	GT	CT	CC
2-C05	22121213	DNA	Control group	GT	CT	CC
2-D05	22121214	DNA	Control group	TT	CC	CT
2-E05	22121216	DNA	Control group	TT	CC	TT
2-F05	22121217	DNA	Control group	TT	CC	TT
2-H05	22121219	DNA	Control group	GT	CT	CC
2-A06	22121220	DNA	Control group	GG	TT	CC
2-B06	22121221	DNA	Control group	TT	CC	CT
2-C06	22121222	DNA	Control group	GT	CT	CC
2-D06	22121223	DNA	Control group	GG	TT	TT
2-E06	22121224	DNA	Control group	GT	CT	CT
2-G06	22082502	DNA	Ischemic stroke	GT	CT	CT
2-B07	22082703	DNA	Ischemic stroke	TT	CC	TT
2-C07	22082704	DNA	Ischemic stroke	TT	CC	CT
2-G07	22082708	DNA	Ischemic stroke	TT	CC	TT
2-E08	22083004	DNA	Ischemic stroke	GT	CT	CC
2-G08	22090101	DNA	Ischemic stroke	GG	TT	CC
2-A09	22090103	DNA	Ischemic stroke	GG	TT	CC
2-B09	22090104	DNA	Ischemic stroke	GT	CT	CC
2-D09	22090106	DNA	Ischemic stroke	GG	TT	CC
2-E09	22090201	DNA	Ischemic stroke	GG	TT	CC
2-F09	22090202	DNA	Ischemic stroke	GT	CT	CT
2-G09	22090501	DNA	Ischemic stroke	GT	CT	CT
2-H09	22090502	DNA	Ischemic stroke	GT	CT	CT
2-A10	22090503	DNA	Ischemic stroke	GT	CT	CT
2-B10	22090504	DNA	Ischemic stroke	GT	CT	CT
2-C10	22090505	DNA	Ischemic stroke	GT	CT	CC
2-D10	22090506	DNA	Ischemic stroke	GG	TT	CC
2-E10	22090507	DNA	Ischemic stroke	TT	CC	CT
2-H10	22090802	DNA	Ischemic stroke	TT	CC	CT
2-A11	22090803	DNA	Ischemic stroke	TT	CC	CT
2-B11	22091101	DNA	Ischemic stroke	GT	CT	CT
2-C11	22091104	DNA	Ischemic stroke	GT	CT	CC
2-D11	22091106	DNA	Ischemic stroke	TT	CC	CT
2-E11	22091501	DNA	Ischemic stroke	GG	TT	CC
2-F11	22091503	DNA	Ischemic stroke	GG	TT	CC
2-G11	22091504	DNA	Ischemic stroke	GT	CT	CT
2-H11	22091510	DNA	Ischemic stroke	GT	CT	CT
2-A12	22091511	DNA	Ischemic stroke	GT	CT	CC
2-B12	22091512	DNA	Ischemic stroke	GG	TT	CC
2-C12	22091520	DNA	Ischemic stroke	TT	CC	CT
2-D12	22091519	DNA	Ischemic stroke	GG	TT	CC
2-E12	22091514	DNA	Ischemic stroke	GT	CT	CT
2-F12	22091515	DNA	Ischemic stroke	GT	CT	CT
2-G12	22091516	DNA	Ischemic stroke	GG	TT	CC
2-H12	22091517	DNA	Ischemic stroke	GT	CT	CT
3-A01	22091601	DNA	Ischemic stroke	TT	CC	CT
3-B01	22091602	DNA	Ischemic stroke	GT	CT	CT
3-C01	22091801	DNA	Ischemic stroke	GG	TT	CC
3-D01	22091802	DNA	Ischemic stroke	GT	CT	CT
3-E01	22091803	DNA	Ischemic stroke	GG	TT	CC
3-F01	22092101	DNA	Ischemic stroke	GG	TT	CC
3-G01	22092102	DNA	Ischemic stroke	GT	CT	CT
3-H01	22092104	DNA	Ischemic stroke	GT	CT	CC
3-A02	22092105	DNA	Ischemic stroke	GT	CT	CT
3-B02	22092106	DNA	Ischemic stroke	GT	CT	CT
3-C02	22092109	DNA	Ischemic stroke	TT	CC	CT
3-D02	22092110	DNA	Ischemic stroke	GT	CT	CT
3-E02	22092112	DNA	Ischemic stroke	TT	CC	CT
3-F02	22092301	DNA	Ischemic stroke	GT	CT	CT
3-G02	22092302	DNA	Ischemic stroke	TT	CC	CT
3-H02	22092303	DNA	Ischemic stroke	GT	CT	CT
3-A03	22092304	DNA	Ischemic stroke	GT	CT	CT
3-B03	22092305	DNA	Ischemic stroke	GT	CT	CC
3-C03	22092306	DNA	Ischemic stroke	GG	TT	CC
3-D03	22092307	DNA	Ischemic stroke	GG	TT	CC
3-E03	22092308	DNA	Ischemic stroke	TT	CC	TT
3-F03	22092601	DNA	Ischemic stroke	GT	CC	CC
3-G03	22092603	DNA	Ischemic stroke	GT	CT	CC
3-H03	22092604	DNA	Ischemic stroke	GT	CT	CT
3-A04	22092605	DNA	Ischemic stroke	GT	CT	CC
3-B04	22092702	DNA	Ischemic stroke	TT	CC	TT
3-C04	22093001	DNA	Ischemic stroke	GT	CT	CT
3-D04	22093002	DNA	Ischemic stroke	GT	CT	CC
3-E04	22093005	DNA	Ischemic stroke	GT	CT	CC
3-F04	22093006	DNA	Ischemic stroke	GG	TT	CC
3-G04	22093008	DNA	Ischemic stroke	GT	CT	CC
3-H04	22093010	DNA	Ischemic stroke	GT	CT	CT
3-A05	22100302	DNA	Ischemic stroke	GT	CT	CC
3-B05	22100301	DNA	Ischemic stroke	GT	CT	CC
3-C05	22100303	DNA	Ischemic stroke	TT	CC	CC
3-D05	22100306	DNA	Ischemic stroke	GG	TT	CC
3-E05	22100307	DNA	Ischemic stroke	GG	TT	CC
3-F05	22100408	DNA	Ischemic stroke	TT	CC	CT
3-G05	22100407	DNA	Ischemic stroke	GT	CT	CC
3-H05	22100409	DNA	Ischemic stroke	TT	CC	CT
3-A06	22100410	DNA	Ischemic stroke	GT	CT	CC
3-B06	22100601	DNA	Ischemic stroke	TT	CC	CC
3-C06	22100602	DNA	Ischemic stroke	GT	CT	CC
3-D06	22100603	DNA	Ischemic stroke	GT	CT	CC
3-E06	22100604	DNA	Ischemic stroke	TT	CC	TT
3-F06	22100605	DNA	Ischemic stroke	TT	CC	CT
3-G06	22100701	DNA	Ischemic stroke	TT	CC	CC
3-H06	22100702	DNA	Ischemic stroke	TT	CC	TT
3-A07	22100703	DNA	Ischemic stroke	GG	TT	CC
3-B07	22100704	DNA	Ischemic stroke	GT	CT	CT
3-C07	22100705	DNA	Ischemic stroke	GT	CT	CT
3-D07	22101001	DNA	Ischemic stroke	GT	CT	CT
3-E07	22101003	DNA	Ischemic stroke	GG	TT	CC
3-F07	22101004	DNA	Ischemic stroke	GT	CT	CC
3-G07	22101005	DNA	Ischemic stroke	GT	CT	CT
3-H07	22101006	DNA	Ischemic stroke	TT	CC	TT
3-A08	22101007	DNA	Ischemic stroke	GT	CT	CC
3-B08	22101008	DNA	Ischemic stroke	GT	CT	CT
3-C08	22101202	DNA	Ischemic stroke	GT	CT	CC
3-D08	22101203	DNA	Ischemic stroke	GT	CT	CT
3-E08	22101204	DNA	Ischemic stroke	TT	CC	CC
3-F08	22101701	DNA	Ischemic stroke	GT	CT	CT
3-G08	22101702	DNA	Ischemic stroke	GT	CT	CT
3-H08	22101703	DNA	Ischemic stroke	GT	CT	CT
3-A09	22101704	DNA	Ischemic stroke	GT	CT	CT
3-B09	22101705	DNA	Ischemic stroke	GT	CT	CT
3-C09	22101706	DNA	Ischemic stroke	TT	CC	CT
3-D09	22101708	DNA	Ischemic stroke	TT	CC	TT
3-E09	22101709	DNA	Ischemic stroke	GT	CT	CT
3-F09	22101710	DNA	Ischemic stroke	GT	CT	CT
3-G09	22101711	DNA	Ischemic stroke	GT	CT	CT
3-H09	22101712	DNA	Ischemic stroke	GG	TT	CC
3-A10	22102001	DNA	Ischemic stroke	GT	CT	CT
3-B10	22102002	DNA	Ischemic stroke	TT	CC	TT
3-C10	22102004	DNA	Ischemic stroke	GT	CT	CC
3-D10	22102006	DNA	Ischemic stroke	GG	TT	CC
3-E10	22102007	DNA	Ischemic stroke	GG	TT	CC
3-F10	22102008	DNA	Ischemic stroke	GT	CT	CC
3-G10	22102401	DNA	Ischemic stroke	GT	CT	CC
3-H10	22102402	DNA	Ischemic stroke	GT	CT	CC
3-A11	22102404	DNA	Ischemic stroke	GT	CT	CT
3-B11	22102405	DNA	Ischemic stroke	GT	CT	CT
3-C11	22102604	DNA	Ischemic stroke	GT	CT	CT
3-D11	22102605	DNA	Ischemic stroke	GG	TT	CC
3-E11	22102606	DNA	Ischemic stroke	GG	TT	CC
3-F11	22102607	DNA	Ischemic stroke	GT	CT	CC
3-G11	22102608	DNA	Ischemic stroke	GT	CT	CT
3-H11	221028s1	DNA	Ischemic stroke	GT	CT	CT
3-A12	221028s2	DNA	Ischemic stroke	TT	CC	CT
3-B12	221028s3	DNA	Ischemic stroke	GT	TT	CC
3-C12	221029s5	DNA	Ischemic stroke	GG	TT	CC
3-D12	221029s6	DNA	Ischemic stroke	GT	CT	CT
3-E12	221029s7	DNA	Ischemic stroke	GG	TT	CC
3-F12	22103002	DNA	Ischemic stroke	GT	CT	CC
3-G12	22103003	DNA	Ischemic stroke	GT	TT	CC
3-H12	22103004	DNA	Ischemic stroke	TT	CC	CT
4-A01	22110201	DNA	Ischemic stroke	GT	CT	CC
4-B01	22110205	DNA	Ischemic stroke	GT	CT	CT
4-C01	22110206	DNA	Ischemic stroke	TT	CC	TT
4-D01	22110207	DNA	Ischemic stroke	GT	CT	CC
4-E01	22110501	DNA	Ischemic stroke	GT	CT	CC
4-F01	22110502	DNA	Ischemic stroke	GT	CT	CC
4-G01	22110503	DNA	Ischemic stroke	GT	CT	CT
4-H01	22110504	DNA	Ischemic stroke	TT	CC	CT
4-A02	22110505	DNA	Ischemic stroke	GT	CT	CT
4-B02	22110801	DNA	Ischemic stroke	TT	CC	CT
4-C02	22110803	DNA	Ischemic stroke	TT	CC	CT
4-D02	22110805	DNA	Ischemic stroke	GT	CT	CT
