# Supplementary material for: NQO1 polymorphism and susceptibility to ischemic stroke in a Chinese population
Source: BMC Med Genomics. 2024 Aug 22;17:219. doi: 10.1186/s12920-024-01992-7 (PMC11342592; doi:10.1186/s12920-024-01992-7)
Supplement: Supplementary file 1 — Supplementary Material 1. [file 12920_2024_1992_MOESM1_ESM.zip › Linked genotype and phenotype data.xlsx]

## Sheet: Sheet1
Groups	WBC(109/L)	LDL-C (mmol/L)	Triglycerides (mmol/L)	HDL-C (mmol/L)	FBG （mmol/L）	Blood platelet count (109/L)	Apolipoprotein A1 (g/L)	Apolipoprotein B (g/L)
Control group	6.39	1.79	1.24	1.86	5.09	242	1.55	0.67
Control group	5.89	2.08	0.85	1.23	6.2	166	1.13	0.67
Control group	5.09	0.94	1.05	1.65	12.71	120	1.36	0.42
Control group	4.11	2.45	0.93	1.36	5.39	161	1.18	0.75
Control group	8.27	2.24	3.19	1.07	7.7	249	1.1	0.85
Control group	4.41	1.84	0.84	1.92	7.44	93	1.34	0.62
Control group	5.96	3.91	1.16	1.62	4.58	296	1.38	1.07
Control group	6.14	2.57	1.5	1.4	4.89	173	1.13	0.76
Control group	5.33	1.61	1.22	1.64	5.11	144	1.39	0.3
Control group	4.57	2.66	1.8	2.03	5.45	361	1.83	0.82
Control group	5.15	2.32	0.76	1.74	5.11	190	1.33	0.71
Control group	6.3	1.69	0.8	1.12	5.05	176	1.05	0.58
Control group	4.39	3.02	1.38	1.87	4.76	196	1.58	0.96
Control group	3.62	3.06	1.38	1.27	5.86	133	1.12	0.9
Control group	5.34	2.42	1.48	1.32	6.01	323	1.23	0.77
Control group	4.83	3.04	0.56	2.28	6.55	179	1.61	0.89
Control group	4.26	2.94	0.85	1.95	4.94	188	1.53	0.87
Control group	3.76	2.3	1.02	1.83	4.37	232	1.42	0.74
Control group	7.23	3.55	2.05	1.6	5.51	288	1.46	1.11
Control group	8.3	3.47	1.94	1.1	4.54	315	1.13	1.07
Control group	4.11	1.61	0.99	2.03	6.04	172	1.51	0.6
Control group	4.98	1.77	2	1.55	5.44	167	1.36	0.64
Control group	6.44	1.59	1.5	1.72	5.63	209	1.49	0.57
Control group	4.22	3.32	2.39	1.33	5.01	172	1.25	1.01
Control group	6.08	2.07	3.02	0.89	5.19	197	1.1	0.76
Control group	4.52	2.04	1.01	2.06	4.85	130	1.39	0.68
Control group	7.63	2.75	1.24	1.36	4.2	197	1.22	0.9
Control group	6.85	3.55	4.66	1.05	5.49	279	1.15	1.2
Control group	5.88	1.79	1.45	1.35	5.12	227	1.23	0.62
Control group	8.19	4.17	2.37	1.45	15.55	328	1.34	1.26
Control group	4.45	1.83	1.48	1.17	5.85	294	1.06	0.59
Control group	7.1	2.77	2.01	1.14	5.72	175	1.1	0.84
Control group	7.82	2.58	1.12	1.43	4.95	281	1.21	0.74
Control group	4.11	3.28	1.28	2.32	6.22	190	1.78	0.93
Control group	6.15	2.84	2.95	1.29	5.52	260	1.3	0.86
Control group	6.24	3.29	2.48	1.64	4.91	219	1.55	1.03
Control group	6.24	3.02	3.01	1.23	5.7	268	1.15	0.93
Control group	6.21	3.2	1.78	0.94	6.54	240	0.96	0.92
Control group	4.73	2.15	0.93	1.54	5.02	119	1.25	0.69
Control group	6.17	2.02	0.5	1.57	4.97	247	1.2	0.65
Control group	10.45	2.91	2.09	1.16	5.8	253	0.99	0.9
Control group	5.52	2.9	1.85	1.2	4.99	208	1.19	0.95
Control group	6.77	2.49	1.99	1.29	6.66	217	1.16	0.8
Control group	7.23	3.51	1.74	1.72	5.08	278	1.49	1.09
Control group	7.34	3.78	1.81	1.34	5.88	256	1.16	1.04
Control group	5.51	3.86	2.74	1.44	6.72	248	1.39	1.23
Control group	5.74	1.09	1.16	2.95	5.07	195	0.86	0.8
Control group	4.63	2.18	0.49	1.51	6.17	266	1.17	0.69
Control group	6.49	2.69	2.52	0.92	5.6	237	1.08	0.82
Control group	9.15	2.57	1.62	1.5	12.03	229	1.35	0.74
Control group	6.29	2.43	0.82	1.71	6.24	214	1.4	0.72
Control group	5.38	2.34	2.12	1.03	5.87	196	1.09	0.76
Control group	6.09	1.6	8.31	0.72	6.87	125	1	0.77
Control group	7.67	2.91	4.62	1.19	7.03	178	1.35	0.98
Control group	5.59	3.18	1.05	1.23	5.58	229	1.14	0.86
Control group	4.71	2.75	2.18	0.77	6.13	193	0.91	0.82
Control group	6.61	4.25	1.76	1.67	4.53	238	1.57	1.28
Control group	6.75	1.32	2.03	2.06	4.68	174	1.81	0.6
Control group	4.72	3.05	1.5	2	5.1	220	1.75	0.89
Control group	6.96	5.05	3.45	1.25	6.68	185	1.23	1.41
Control group	7.6	1.99	1.18	1.97	2.04	173	1.61	0.61
Control group	4.23	2.28	1.38	1.28	4.99	186	1.1	0.68
Control group	4.62	2.38	0.57	1.23	6.28	134	1.07	0.62
Control group	4.36	2.36	0.48	1.81	4.89	223	1.34	0.65
Control group	9.12	1.9	5.56	1.12	5.73	165	1.3	0.72
Control group	5.71	2.72	2.11	1.92	5.32	233	1.69	0.87
Control group	6.66	1.5	1.13	1.15	5.09	296	1.14	0.55
Control group	6.15	2.32	4.8	1.03	5.57	327	1.28	0.85
Control group	4.25	2.14	1.78	2.06	5.07	259	1.74	0.77
Control group	5.81	3.78	2.1	1.23	5.59	171	1.18	1.05
Control group	6.27	3.29	1.43	1.4	4.96	231	1.3	0.89
Control group	6.86	2.04	17.43	0.73	7.13	298	1.03	1.13
Control group	5.63	3.44	2.72	1.05	5.71	261	1.11	0.97
Control group	5.36	2.86	1.1	1.22	5.7	183	1.19	0.74
Control group	8.1	2.86	1.53	1.28	4.9	233	1.11	0.78
Control group	6.04	2.72	3.12	1.01	5.27	188	1.13	0.8
Control group	6.87	1.53	1.85	0.97	5.4	246	1.04	0.55
Control group	7.18	1.78	6.56	0.85	5.14	257	0.97	0.7
Control group	4.6	3.17	1.6	1.38	5.48	130	1.27	0.82
Control group	4.45	3.13	1.23	1.76	5.42	254	1.52	0.86
Control group	6.64	1.79	1.92	1.11	5.54	259	1.03	0.54
Control group	3.8	2.68	0.8	1.4	4.77	164	1.16	0.7
Control group	5.36	2.75	1.12	1.92	4.57	94	1.54	0.77
Control group	6.71	2.43	1.1	0.91	4.8	215	0.82	0.64
Control group	4.85	2.47	0.92	2.29	5.92	258	1.85	0.74
Control group	9.72	3.23	1.85	1.04	7.7	441	0.88	0.96
Control group	5.98	2.64	1.57	1.13	4.68	364	1.04	0.75
Control group	5.48	1.64	1.84	2.16	4.72	177	1.63	0.56
Control group	5.77	2.25	2.25	1.22	5.89	206	1.12	0.69
Control group	5.41	1.97	0.57	1.49	4.96	97	1.07	0.55
Control group	7.21	2.89	2.98	0.96	4.58	237	1.04	0.82
Control group	7.31	1.5	1.64	1.56	5.43	323	1.28	0.49
Control group	4.02	3.02	0.94	1.91	5.05	161	1.66	0.8
Control group	5.46	2.38	1.37	1.22	3.92	169	1.08	0.67
Control group	6.23	2.5	1.35	1.33	4.68	294	1.15	0.71
Control group	6.61	2.26	1.16	0.95	5.12	305	0.95	0.64
Control group	4.98	2.73	1.91	0.91	5.66	199	0.96	0.76
Control group	5.14	2.51	0.55	2.24	5.57	237	1.55	0.77
Control group	6.92	2.65	0.99	0.99	4.85	157	0.96	0.72
Control group	4.45	2.99	2.28	1.39	5.66	412	1.36	0.89
Control group	4.22	2.94	1.22	1.72	4.26	214	1.35	0.81
Control group	7.82	2.19	1.44	1.07	8.6	187	1	0.75
Control group	5.44	3.05	0.96	1.72	4.85	225	1.51	0.83
Control group	6.77	1.41	1.87	1.4	5.37	217	1.38	0.51
Control group	6.77	2.83	1	1.49	13.08	217	1.27	0.81
Control group	5.21	2.6	2.33	1.11	5.02	150	1.12	0.81
Control group	5.68	2.57	4.22	1.21	5.08	188	1.25	0.86
Control group	5.37	2.08	1.7	1.41	5.55	200	1.24	0.65
Control group	5.92	2.78	1.69	1.12	8.04	90	1.12	0.8
Control group	6.13	3.37	8.49	1.01	7.92	169	1.11	1.22
Control group	8.56	2.06	1.31	1.68	5.8	86	1.38	0.6
Control group	5.36	2.42	4.22	0.83	5.13	288	0.96	0.75
Control group	5.64	2.49	1.99	1.29	4.29	338	1.16	0.8
Control group	4.02	2.58	1.23	1.77	4.97	143	1.45	0.72
Control group	4.33	4.19	1.64	1.33	5.1	243	1.15	1.16
Control group	6.51	4.27	3.18	1.65	5.58	346	1.57	1.24
Control group	7.24	1.43	2.32	1.03	6.29	164	1.12	0.81
Control group	4.92	1.82	1.2	1.48	6.59	177	1.2	0.56
Control group	4.13	2.31	0.81	1.45	4.97	206	1.14	0.66
Control group	4.94	3.3	1.53	1.44	5.34	328	1.18	0.91
Control group	5.83	1.15	17.46	0.76	6.43	237	0.99	1.03
Control group	6.59	1.68	1.8	0.76	5.37	217	0.85	0.6
Control group	5.63	2.11	1.02	2.23	5.45	181	1.7	0.67
Control group	5.53	2.41	0.88	2.07	4.8	131	1.56	0.78
Ischemic stroke	6.37	1.66	0.63	1.17	5.29	280	1	0.63
Ischemic stroke	6.8	2.55	0.77	0.8	4.1	214	0.79	0.88
Ischemic stroke	8.63	1.46	1.67	0.92	4.55	224	1.03	0.63
Ischemic stroke	4.25	2.73	1.05	1.39	9.52	157	1.13	2.73
Ischemic stroke	6.51	0.9	0.62	1.22	5.74	85	0.89	0.43
Ischemic stroke	7.51	3.19	1.72	1.26	13.12	169	1.09	1.09
Ischemic stroke	14.34	3.22	1.26	1.43	9.72	166	1.07	1.05
Ischemic stroke	15.62	0.42	8.58	0.24	8.78	89	0.64	0.45
Ischemic stroke	8.06	2.36	1.04	1.29	5.34	304	1.02	0.77
Ischemic stroke	5.07	2.84	2.26	1.01	4.56	184	0.97	0.84
Ischemic stroke	4.36	0.64	0.89	1.16	5.02	113	0.98	0.29
Ischemic stroke	7.64	3.61	1.19	1.67	6.01	135	1.32	1.18
Ischemic stroke	7.56	2.7	0.7	1.19	6.05	259	0.97	0.9
Ischemic stroke	6.69	1.53	1.04	0.99	5.89	588	0.92	0.63
Ischemic stroke	6.67	3.11	1.37	0.92	4.61	129	0.84	1.02
Ischemic stroke	7.55	2.27	0.85	0.88	41.05	197	0.6	0.73
Ischemic stroke	6.86	1.93	1.38	0.7	4.62	152	0.76	0.77
Ischemic stroke	7.78	1.76	2.94	0.84	5.33	189	0.96	0.7
Ischemic stroke	4.51	1.21	0.68	1.04	5.03	142	0.96	0.38
Ischemic stroke	11.77	0.86	1.21	0.51	4.87	299	0.63	0.38
Ischemic stroke	7.42	1.55	1.62	1.13	7.35	288	1.14	0.6
Ischemic stroke	5.87	2.98	1.04	1.26	5.32	205	1.01	0.98
Ischemic stroke	12.56	1.79	3.06	1.18	4.66	208	1.01	0.73
Ischemic stroke	6.32	2.75	1.48	1.21	5.68	198	1.04	0.94
Ischemic stroke	5.28	2.02	0.53	1.01	4.63	443	0.81	0.81
Ischemic stroke	7.48	3.04	1.47	1.04	4.38	172	0.94	1.03
Ischemic stroke	4.9	3.25	1.93	1.26	6.13	206	1.07	1.08
Ischemic stroke	11.49	2.51	1.66	1.29	5.43	197	0.96	0.87
Ischemic stroke	6.53	3.11	1.6	1.3	5.39	293	1.13	1.08
Ischemic stroke	7.22	4.36	1.05	1.81	8.83	183	1.38	1.14
Ischemic stroke	4.98	1.83	3.38	0.93	4.87	224	0.91	0.66
Ischemic stroke	6.62	2.31	2.07	1.34	5.94	220	1.3	0.7
Ischemic stroke	9.95	3.07	1.21	1.39	4.52	317	1.12	0.83
Ischemic stroke	5.01	1.82	1	1.7	5.82	111	1.3	0.65
Ischemic stroke	9.67	2.62	2.68	1.1	8.99	210	1.07	0.96
Ischemic stroke	6.75	1.5	5.72	0.82	5.34	201	0.88	0.61
Ischemic stroke	15.34	3.28	0.92	0.99	5.69	246	0.87	0.91
Ischemic stroke	6.39	1.41	1.47	0.87	4.83	167	0.88	0.49
Ischemic stroke	9.03	2.48	1.5	0.93	7.76	212	0.89	0.79
Ischemic stroke	7.19	2.46	1.61	1.43	4.96	188	1.23	0.79
Ischemic stroke	8.88	2.38	1.54	0.81	9.79	153	0.72	0.87
Ischemic stroke	6.22	3.09	3.72	1.06	14.81	159	0.98	0.95
Ischemic stroke	6.77	1.35	1.34	10.8	5.99	129	10.4	0.51
Ischemic stroke	5.35	2.37	1.7	1.02	9.36	136	0.94	0.74
Ischemic stroke	5.89	1.99	1.41	1.06	6.77	178	0.94	0.65
Ischemic stroke	8.52	2.35	1.95	0.82	8.2	235	0.79	0.71
Ischemic stroke	7.29	1.65	1.58	1.61	6.36	99	1.21	0.61
Ischemic stroke	8.72	2.81	2.71	1.05	5.63	281	1.02	0.78
Ischemic stroke	5.73	1.78	1.18	1.02	5.22	186	0.88	0.55
Ischemic stroke	13.48	3.29	8.98	1.14	13	184	1.09	1.3
Ischemic stroke	6.26	0.93	1.43	1	5.14	229	0.87	0.39
Ischemic stroke	8.38	2.45	1.35	0.94	5.14	233	0.87	0.76
Ischemic stroke	8.05	1.55	1.16	0.96	5.14	174	0.93	0.49
Ischemic stroke	6.44	3.62	1.73	1.43	9.45	324	1.28	0.96
Ischemic stroke	8.19	3.82	2.51	1.12	8.65	207	1.02	1.07
Ischemic stroke	6.2	1.53	2.36	0.79	6.8	244	0.99	0.61
Ischemic stroke	7.96	1.57	0.67	1.06	6.13	187	0.87	0.62
Ischemic stroke	17.93	1.75	1.92	0.99	7.32	246	0.86	0.78
Ischemic stroke	8.35	3.3	1.84	0.87	8.87	208	0.71	1.25
Ischemic stroke	9.19	1.24	0.63	1.28	6.79	189	0.92	0.56
Ischemic stroke	13.76	2.16	1.39	0.89	4.82	256	0.89	0.71
Ischemic stroke	8.24	2.49	1.99	1.29	7.31	246	1.16	0.8
Ischemic stroke	4.4	2.62	0.92	1.4	4.49	171	1.08	0.88
Ischemic stroke	8.71	2.81	1.33	1.22	5.88	329	1.11	1.03
Ischemic stroke	7.2	3.06	1.99	0.8	5.04	244	0.91	0.97
Ischemic stroke	5.52	2.96	1.57	0.84	3.97	408	0.97	0.92
Ischemic stroke	8.61	2.32	3.17	1	4.89	213	1.05	0.81
Ischemic stroke	7.11	2.44	2.05	1.3	4.17	128	1.1	0.8
Ischemic stroke	3.61	2.14	3.33	0.98	10.54	164	1.11	0.79
Ischemic stroke	6.26	1.41	1.04	1.13	5.34	175	1	0.51
Ischemic stroke	5.76	3.99	1.18	1.3	4.25	232	1.08	1.02
Ischemic stroke	6.13	2.38	1.08	1.06	5.59	161	0.95	0.64
Ischemic stroke	6.04	3.12	2.6	1.37	5.36	258	1.17	0.97
Ischemic stroke	4.89	3.4	4.15	1.23	5.57	431	1.09	1.12
Ischemic stroke	6.61	3.15	1.48	0.94	4.46	232	0.88	0.9
Ischemic stroke	6.36	0.86	0.61	0.77	5.92	149	0.66	0.39
Ischemic stroke	9.13	2.83	1.39	1.12	5.15	129	1	0.9
Ischemic stroke	4.86	2.56	1.71	1.01	5.26	167	0.98	0.86
Ischemic stroke	10.17	3.77	1.78	1.19	4.81	286	1.03	1.11
Ischemic stroke	8.62	2.98	1.08	1.7	6.06	228	1.34	0.95
Ischemic stroke	9.49	2.4	0.97	1.83	5.6	239	1.45	0.71
Ischemic stroke	6.8	4.42	1.52	1.08	5.54	364	0.96	1.16
Ischemic stroke	6.45	3.55	1.8	0.99	5.21	210	0.89	0.96
Ischemic stroke	6.52	2.53	1.4	0.79	6.29	180	0.79	0.74
Ischemic stroke	5.66	2.67	3.34	1.12	5.14	225	1.02	0.83
Ischemic stroke	7.11	2.56	2.15	0.72	4.94	202	0.76	0.77
Ischemic stroke	5.74	2.52	1.18	1.32	8.74	144	1.16	0.74
Ischemic stroke	10.62	2.16	1.88	0.86	5.16	307	0.86	0.64
Ischemic stroke	6.43	2.02	3.59	1.87	4.45	200	1.63	0.49
Ischemic stroke	5.75	2.84	4.05	1.07	4.04	199	1.01	0.88
Ischemic stroke	6.34	2.3	1.46	0.97	4.68	195	0.94	0.65
Ischemic stroke	6.5	3.96	1.59	0.89	5.89	236	0.81	1.08
Ischemic stroke	7.99	3.86	0.95	1.2	4.94	258	1	1.03
Ischemic stroke	8.44	0.82	0.55	0.94	4.84	233	0.7	0.36
Ischemic stroke	4.31	1.97	0.79	1.01	4.23	187	0.87	0.57
Ischemic stroke	6.77	1.84	1	1.13	5.19	251	1.03	0.59
Ischemic stroke	5.85	2.31	3.29	0.84	4.82	150	0.94	0.79
Ischemic stroke	8.9	3.34	1.54	0.78	4.5	213	0.92	1.08
Ischemic stroke	5.9	3.46	2.16	0.63	8.83	310	0.79	1.17
Ischemic stroke	6.16	3.16	1.07	0.9	9.81	130	0.88	0.94
Ischemic stroke	10.07	2.76	1.87	0.99	4.95	262	0.92	0.81
Ischemic stroke	5.88	3.59	2.71	1.57	7.44	164	1.35	1.01
Ischemic stroke	14.22	2.53	1.19	1.65	7.58	427	1.22	0.7
Ischemic stroke	5.89	1.6	2.27	1.18	6.09	174	1.19	0.56
Ischemic stroke	4.42	3.86	2.27	1.15	5.41	192	1.08	1.01
Ischemic stroke	8.2	3.21	1.97	0.85	4.68	364	0.87	0.81
Ischemic stroke	6.88	2.41	12.93	0.83	6.7	195	1.05	0.93
Ischemic stroke	6.4	2.58	0.94	1.61	5.59	220	1.26	0.72
Ischemic stroke	5.45	2.5	1.1	1.37	4.72	202	1.24	0.7
Ischemic stroke	6.85	2.07	0.88	1.94	4.45	219	1.54	0.64
Ischemic stroke	6.19	2	1.15	0.87	5.75	230	0.93	0.6
Ischemic stroke	8.05	4.05	2.89	0.81	4.74	225	0.94	1.06
Ischemic stroke	6.21	2.27	0.7	0.92	4.67	118	0.9	0.55
Ischemic stroke	7.58	2.71	3	0.79	4.91	230	1	0.88
Ischemic stroke	7.72	2.34	0.74	1.16	4.83	288	1.09	0.63
Ischemic stroke	11.31	2.39	2.58	1.08	5.23	171	1.1	0.8
Ischemic stroke	10.28	1.42	1.68	0.84	8.86	327	0.79	0.55
Ischemic stroke	22.38	1.94	2.24	0.12	5.02	190	0.48	0.82
Ischemic stroke	9.9	2.03	1.15	1.12	4.73	185	1.02	0.69
Ischemic stroke	6.83	1.61	1.88	0.76	7.52	212	0.8	0.57
Ischemic stroke	6.8	1.63	0.8	1.22	4.56	354	1.03	0.48
Ischemic stroke	9.14	1.23	2.08	0.9	6.19	216	0.83	0.52
Ischemic stroke	3.87	2.35	0.61	1.54	4.75	138	1.16	0.7
Ischemic stroke	7.49	1.85	1.27	1.53	5.16	284	1.21	0.72
Ischemic stroke	8.84	3.34	1.37	1.57	5.56	192	1.22	0.97
Ischemic stroke	7.04	5.1	4.36	0.93	8.37	271	0.91	1
Ischemic stroke	5.84	1.92	0.86	1.25	4.37	141	1.1	0.61
Ischemic stroke	5.15	1.39	0.91	1.53	5.95	85	1.15	0.45
Ischemic stroke	6.39	2.49	1.99	1.29	8.74	80	1.16	0.8
Ischemic stroke	5.5	1.73	1.72	0.79	5.94	197	0.81	0.62
Ischemic stroke	7.36	3.46	1.28	1.46	8.54	264	1.23	1.04
Ischemic stroke	5.63	3.09	2.42	1.01	14.82	201	0.96	1.03
Ischemic stroke	5.01	1.82	0.96	0.59	4.35	152	0.64	0.6
Ischemic stroke	4.12	1.43	0.66	1.86	9.08	108	1.17	0.54
Ischemic stroke	6.64	2.58	1.17	1.27	5.58	186	1.11	0.8
Ischemic stroke	7.96	2.98	3.39	0.98	5.55	291	1.06	0.98
Ischemic stroke	6.33	2.49	1.99	1.29	10.16	149	1.16	0.8
Ischemic stroke	7.02	1.02	1.09	0.53	6.14	158	0.54	0.42
Ischemic stroke	7.16	2.44	1.78	1.19	4.96	232	1.08	0.73
Ischemic stroke	6.7	4.41	2.34	1.09	9.68	256	0.95	1.24
Ischemic stroke	5.77	1.42	0.89	1.5	4.39	172	1.18	0.46
Ischemic stroke	7.42	1.87	0.91	1.09	4.99	356	0.96	0.56
Ischemic stroke	7.24	2.26	2.14	0.98	5.54	191	0.99	0.76
